# Supplementary material for: Wildlife–Vehicle Collisions in Tasmania: Tourists’ Attitudes and Behaviour
Source: Animals (Basel). 2024 Aug 20;14(16):2413. doi: 10.3390/ani14162413 (PMC11350784; doi:10.3390/ani14162413)
Supplement: Supplementary file 1 [file animals-14-02413-s001.zip]

Archive with 1 entries (1 files):
- animals-3116471-supplementary.pdf
